# Supplementary material for: A qualitative approach to examining antimicrobial prescribing in the outpatient dental setting
Source: Antimicrob Steward Healthc Epidemiol. 2022 Jun 24;2(1):e102. doi: 10.1017/ash.2022.242 (PMC9726505; doi:10.1017/ash.2022.242)
Supplement: Supplementary file 1 [file ashsup.zip]

Archive with 2 entries (2 files):
- S2732494X2200242Xsup001.docx
- S2732494X2200242Xsup002.docx
